# Supplementary material for: WRN loss accelerates abnormal adipocyte metabolism in Werner syndrome
Source: Cell Biosci. 2024 Jan 6;14:7. doi: 10.1186/s13578-023-01183-4 (PMC10770995; doi:10.1186/s13578-023-01183-4)
Supplement: Supplementary file 1 — Additional file 1. All the primer sequences used in the experiments. [file 13578_2023_1183_MOESM1_ESM.xlsx]

## Sheet: human
h UCP1 F	CCTCCCCGGTGGATGTAGTA
h UCP1 R	CGTTCCAGGATCCAAGTCGC
h Adipo F	ACTGCAGTCTGTGGTTCTGA
h Adipo R	CATGACCGGGCAGAGCTAAT
h PGC F	GCCTGGTACCAACTTCGTCT
h PGC R	CCAGTAGAGTTCCTGGGTGAC
h ELVOL6 F	TTTCCTCCTACGGTGGATGC
h ELVOL6 R	TCCCAGCCTCTCAGCTACAT
h FABP4 F	ATGGGGGTGTCCTGGTACAT
h FABP4 R	ACGTCCCTTGGCTTATGCTC
h PPARG F	AGAAAACCAAGGGACCCGAA
h PPARG R	AGAGAGGGTCCCATTTCCGA
h CEBPA F	GGTGCGTCTAAGATGAGGGG
h CEBPA R	CATTGGAGCGGTGAGTTTGC
h PER1 F	CGATGCCAACAGCAATGGTT
h PER1 R	GGGCTCTGAGAGTTTGTGCT
h ANGPTL4 F	CCTCTCCGTACCCTTCTCCA
h ANGPTL4 R	AAACCACCAGCCTCCAGAGA
h ACAT2 F	AACTGCTAGGTGGTCTGAGC
h ACAT2 R	GGGTCAAGGGCGTTGAAAAC
h CHST7 F	GCACCCGGACGTTTTCTACT
h CHST7 R	TGACCTTGTTAGTCCGCCAG
h RORB F	agggatggttttctcggcag
h RORB R	gctcctcctaaagaatccct
h ME1 F	GTTTACAGCGCCTTGTGCAG
h ME1 R	AGGCTGTGCTGAACTGAAGG
h CYP1B1 F	TACGGCGACGTTTTCCAGAT
h CYP1B1 R	CTCCGAGTAGTGGCCGAAAG
h LAMA2 F	TGAGTATGAAAGCAAGGCCAGAA
h LAMA2 R	CAGGGGAGAGCTCCACAAAA
h SMARCA5 F	GCAGGTTGGATGGTCAGACA
h SMARCA5 R	ATGTGCTCGGTCCATAGCCT
h SIRT1 F	TGCTGGCCTAATAGAGTGGCA
h SIRT1 R	CTCAGCGCCATGGAAAATGT
h SIRT2 F	GACACAGTGGTTGGTGACGG
h SIRT2 R	ATGTCTGCTTCTCCA
h SIRT3 F	CGGCTCTACACGCAGAACATC
h SIRT3 R	CAGCGGCTCCCCAAAGAACAC
h SIRT4 F	TCCTCTGGACCCTGAGAAGG
h SIRT4 R	GAGGCCAGCCTACGAAGTTT
h SIRT5 F	CCGCCTCCCGCAGAATTG
h SIRT5 R	AGAGGTCGCATCAGGGTTTG
h SIRT6 F	CAGTCGAGGATGTCGGTGAA
h SIRT6 R	GTGTGGAACACCACACTGGA
h SIRT7 F	AAATACTTGGTCGTCTACACAGG
h SIRT7 R	CGCAGGAGGTACAGACTTCAA
h WRN F	GCATGCACTTATCCCAAGCG
h WRN R	GTTGAAGTCCGCTGTCAGGA
h GAPDH F	ATGGGGAAGGTGAAGGTCG
h GAPDH R	TAAAAGCAGCCCTGGTGACC

## Sheet: zabrafish
z-pparg-F	CACTCTCCGCTGATATGGTGG
z-pparg-R	GTAGATGGGCTCGTGTGTCC
z-cebpa-F	TGAAGATTGGCGATCGAGGG
z-cebpa-R	ATTTTCGCCTTGTCCCGACT
z-pera1-F	gaactagctcacaggtggac
z-per1a-R	agaatgaactctctctgcg
z-rorb-F	GCCAACGGTCACGTCATAGA
z-rorb-R	CAAGTCCAGACTGATCCGGG
z-ucp1-F	GGCCTCTACGACAACGTCAA
z-ucp1-R	TTGTATCGTCTGCCCACACC
z-fabp4a-F	TACTCGTCAGGTTGGAAACCG
z-fabp4a-R	GAACGGCTCGTTGAGCTTGA
z-smarca5-F	CTCAGGATCTCGTACGGCAC
z-smarca5-R	GTGCGAGACTTGAGGAACCA
z-rpl13α F	TCTGGAGGACTGTAAGAGGTATGC
z-rpl13α R	AGACGCACAATCTTGAGAGCAG
